# Supplementary material for: Health-system equity, egalitarian democracy and COVID-19 outcomes: An empirical analysis
Source: Scand J Public Health. 2021 Jan 9;49(1):104–13. doi: 10.1177/1403494820982106 (PMC7797351; doi:10.1177/1403494820982106)
Supplement: sj-xlsx-1-sjp-10.1177_1403494820982106 – Supplemental material for Health-system equity, egalitarian democracy and COVID-19 outcomes: An empirical analysis [file sj-xlsx-1-sjp-10.1177_1403494820982106.xlsx]

## Sheet: A1 & A2
	Appendix Table A1							Appendix Table A2
	Afghanistan	China	Guinea-Bissau	Mayotte	Saudi Arabia			Countries	Deaths	Deaths per mn	Countries	Deaths	Deaths per mn	Countries	Deaths	Deaths per mn
	Albania	Colombia	Guyana	Mexico	Senegal			Afghanistan	193	5	French Guiana	1	3	New Zealand	21	4
	Algeria	Comoros	Haiti	Moldova	Serbia			Albania	31	11	French Polynesia			Nicaragua	17	3
	Andorra	Congo, Rep.	Honduras	Monaco	Seychelles			Algeria	568	13	Gabon	12	5	Niger	58	2
	Angola	Costa Rica	Hong Kong	Mongolia	Sierra Leone			Andorra	51	660	Gambia	1	0.4	Nigeria	200	1
	Anguilla	Croatia	Hungary	Montenegro	Singapore			Angola	3	0.09	Georgia	12	3	North Macedonia	111	53
	Antigua and Barbuda	Cuba	Iceland	Montserrat	Sint Maarten			Anguilla			Germany	8271	99	Norway	234	43
	Argentina	Curaçao	India	Morocco	Slovakia			Antigua and Barbuda	3	31	Ghana	31	1	Oman	30	6
	Armenia	Cyprus	Indonesia	Mozambique	Slovenia			Argentina	403	9	Gibraltar			Pakistan	1017	5
	Aruba	Czechia	Iran	Myanmar	Somalia			Armenia	70	24	Greece	166	16	Palestine	2	0.4
	Australia	Denmark	Iraq	Namibia	South Africa			Aruba	3	28	Greenland			Panama	287	67
	Austria	Djibouti	Ireland	Nepal	South Sudan			Australia	100	4	Grenada			Papua New Guinea
	Azerbaijan	Dominica	Isle of Man	Netherlands	Spain			Austria	633	70	Guadeloupe	13	32	Paraguay	11	2
	Bahamas	Dominican Republic	Israel	New Caledonia	Sri Lanka			Azerbaijan	44	4	Guatemala	45	3	Peru	3024	92
	Bahrain	Congo, Dem. Rep.	Italy	New Zealand	St. Barth			Bahamas	11	28	Guinea	18	1	Philippines	846	8
	Bangladesh	Ecuador	Ivory Coast	Nicaragua	St. Vincent Grenadines			Bahrain	12	7	Guinea-Bissau	6	3	Poland	965	25
	Barbados	Egypt	Jamaica	Niger	Sudan			Bangladesh	408	2	Guyana	10	13	Portugal	1277	125
	Belarus	El Salvador	Japan	Nigeria	Suriname			Barbados	7	24	Haiti	22	2	Qatar	17	6
	Belgium	Equatorial Guinea	Jordan	North Macedonia	Sweden			Belarus	185	20	Honduras	151	15	Réunion	1	1
	Belize	Eritrea	Kazakhstan	Norway	Switzerland			Belgium	9186	793	Hong Kong	4	0.5	Romania	1151	60
	Benin	Estonia	Kenya	Oman	Syria			Belize	2	5	Hungary	473	49	Russia	3099	21
	Bermuda	Eswatini	Kuwait	Pakistan	Taiwan			Benin	2	0.2	Iceland	10	29	Rwanda
	Bhutan	Ethiopia	Kyrgyzstan	Palestine	Tanzania			Bermuda	9	144	India	3457	3	South Korea	264	5
	Bolivia	Faeroe Islands	Laos	Panama	Thailand			Bhutan			Indonesia	1278	5	Saint Kitts and Nevis
	Bosnia and Herzegovina	Falkland Islands	Latvia	Papua New Guinea	Timor-Leste			Bolivia	199	17	Iran	7249	86	Saint Lucia
	Botswana	Fiji	Lebanon	Paraguay	Togo			Bosnia and Herzegovina	140	43	Iraq	134	3	Saint Martin	3	78
	Brazil	Finland	Lesotho	Peru	Trinidad and Tobago			Botswana	1	0.4	Ireland	1571	319	Saint Pierre Miquelon
	British Virgin Islands	France	Liberia	Philippines	Tunisia			Brazil	19038	90	Isle of Man	24	282	San Marino	41	1209
	Brunei	French Guiana	Libya	Poland	Turkey			British Virgin Islands	1	33	Israel	279	32	Sao Tome and Principe	8	37
	Bulgaria	French Polynesia	Liechtenstein	Portugal	Turks and Caicos			Brunei	1	2	Italy	32330	535	Saudi Arabia	351	10
	Burkina Faso	Gabon	Lithuania	Qatar	UAE			Bulgaria	120	17	Ivory Coast	29	1	Senegal	30	2
	Burundi	Gambia	Luxembourg	Réunion	Uganda			Burkina Faso	52	2	Jamaica	9	3	Serbia	237	27
	Cabo Verde	Georgia	Macao	Romania	UK			Burundi	1	0.08	Japan	771	6	Seychelles
	Cambodia	Germany	Madagascar	Russia	Ukraine			Cabo Verde	3	5	Jordan	9	0.9	Sierra Leone	34	4
	Cameroon	Ghana	Malawi	Rwanda	Uruguay			Cambodia			Kazakhstan	35	2	Singapore	22	4
	Canada	Gibraltar	Malaysia	South Korea	USA			Cameroon	146	6	Kenya	50	0.9	Sint Maarten	15	350
	Central African Republic	Greece	Maldives	Saint Kitts and Nevis	Uzbekistan			Canada	6031	160	Kuwait	129	30	Slovakia	28	5
	Caribbean Netherlands	Greenland	Mali	Saint Lucia	Venezuela			Central African Republic			Kyrgyzstan	14	2	Slovenia	106	51
	Cayman Islands	Grenada	Malta	Saint Martin	Vietnam			Caribbean Netherlands			Laos			Somalia	61	4
	Chad	Guadeloupe	Martinique	Saint Pierre Miquelon	Yemen			Cayman Islands	1	15	Latvia	22	12	South Africa	339	6
	Channel Islands	Guatemala	Mauritania	San Marino	Zambia			Chad	57	3	Lebanon	26	4	South Sudan	4	0.4
	Chile	Guinea	Mauritius	Sao Tome and Principe	Zimbabwe			Channel Islands	45	259	Lesotho			Spain	27888	596
								Chile	544	28	Liberia	23	5	Sri Lanka	9	0.4
								China	4634	3	Libya	3	0.4	St. Barth
								Colombia	630	12	Liechtenstein	1	26	St. Vincent Grenadines
								Comoros	1	1	Lithuania	61	22	Sudan	121	3
								Congo, Rep.	15	3	Luxembourg	109	174	Suriname	1	2
								Costa Rica	10	2	Macao			Sweden	3871	384
								Croatia	97	24	Madagascar	2	0.07	Switzerland	1893	219
								Cuba	79	7	Malawi	3	0.2	Syria	3	0.2
								Curaçao	1	6	Malaysia	114	4	Taiwan	7	0.3
								Cyprus	17	14	Maldives	4	7	Tanzania	21	0.4
								Czechia	304	28	Mali	55	3	Thailand	56	0.8
								Denmark	561	97	Malta	6	14	Timor-Leste
								Djibouti	9	9	Martinique	14	37	Togo	12	1
								Dominica			Mauritania	4	0.9	Trinidad and Tobago	8	6
								Dominican Republic	446	41	Mauritius	10	8	Tunisia	47	4
								Congo, Dem. Rep.	61	0.7	Mayotte	19	70	Turkey	4222	50
								Ecuador	2888	164	Mexico	6090	47	Turks and Caicos	1	26
								Egypt	680	7	Moldova	228	57	UAE	233	24
								El Salvador	32	5	Monaco	4	102	Uganda
								Equatorial Guinea	7	5	Mongolia			UK	36042	531
								Eritrea			Montenegro	9	14	Ukraine	579	13
								Estonia	64	48	Montserrat	1	200	Uruguay	20	6
								Eswatini	2	2	Morocco	196	5	USA	95016	287
								Ethiopia	5	0.04	Mozambique			Uzbekistan	13	0.4
								Faeroe Islands			Myanmar	6	0.1	Venezuela	10	0.4
								Falkland Islands			Namibia			Vietnam
								Fiji			Nepal	3	0.1	Yemen	30	1
								Finland	306	55	Netherlands	5775	337	Zambia	7	0.4
								France	28132	431	New Caledonia			Zimbabwe	4	0.3
					42

## Sheet: A3
	Appendix Table A3
	Variables	Mean	Standard Deviation	Minimum	Maximum	Observations
	Covid-19 Tests per million	23452.8	35390.6	4	183981	185
	Covid-19 Tests per million (log)	8.81099	1.94768	1.38629	12.1226	185
	Covid-19 Deaths per million	60.3167	150.993	0.04	1209	178
	Covid-19 Deaths per million (log)	2.1311	2.15655	-3.21888	7.09755	178
	Per capita GDP (log)	8.75469	1.53322	5.43834	12.0813	189
	Urban Population share	59.8051	23.6257	11.8014	100	198
	Population share 65 years old	8.93678	6.32669	1.085	27.5764	183
	Democracy index	0.410828	0.236375	0.043625	0.862444	169
	Health care Equity	0.497433	1.50453	-3.174	2.99956	169
	Covid-19 Testing Policy	1.41096	0.748988	0	3	146
	Stringency index	81.6351	14.728	20	97	148
